# Supplementary material for: ‘I am afraid you will see the stain on my soul’: Direct gaze neural processing in individuals with PTSD after moral injury recall
Source: Soc Cogn Affect Neurosci. 2023 Oct 20;18(1):nsad053. doi: 10.1093/scan/nsad053 (PMC10612569; doi:10.1093/scan/nsad053)
Supplement: nsad053_Supp [file nsad053_supp.zip]

Archive with 5 entries (5 files):
- scan-23-096-File014.docx
- scan-23-096-File010.tif
- scan-23-096-File011.tif
- scan-23-096-File012.tif
- scan-23-096-File013.tif
